# Supplementary material for: Supporting long‐term engagement in HIV clinical care: Learning from the COVID‐19 pandemic
Source: HIV Med. 2025 Dec 31;27(5):678–89. doi: 10.1111/hiv.70181 (PMC13140006; doi:10.1111/hiv.70181)
Supplement: Supplementary file 3 — Data S3: SHIELD Quantative WS data collection tool. [file HIV-27-678-s002.xlsx]

## Sheet: RE-ENGAGERS
	Baseline demographics/clinical data																			At re-engagement							At 3 months after re-engagement				At 6 months after re-engagement				At 9 months after re-engagement				At 12 months after re-engagement				At 18 months after re-engagement				At 24 months after re-engagement
Participant number	Age when re-engaged (years)	Gender identity	Sexual orientation	Ethnic Group	IMD decile	Migration status	Time since diagnosis (months)	Co-morbidities (list)	Mental health diagnoses (list)	Accessing mental health support	Smoking	Alcohol	Recreational drugs	Accessing Drug/alcohol support	Accessing Peer support	Date last contacted clinic	Last CD4 count	Last HIV viral load	Previously taken ART?	Date of re-engagement	Months since last clinic contact	Method of re-engagement	Clinician appt	ART script	CD4 count	HIV VL	Clinician appt	ART script	CD4 count	HIV VL	Clinician appt	ART script	CD4 count	HIV VL	Clinician appt	ART script	CD4 count	HIV VL	Clinician appt	ART script	CD4 count	HIV VL	Clinician appt	ART script	CD4 count	HIV VL	Clinician appt	ART script	CD4 count
[truncated: 1 more columns]

## Sheet: DIS-ENGAGERS
	Baseline demographics/clinical data															Last contact before disengagement 1st March 2020-28 Feb 2021				Between dis-enagagement and 1st of March 2023	As of 1st March 2023
Participant number	Age when dis-engaged (years)	Gender identity	Sexual orientation	Ethnic Group	IMD decile	Migration status	Time since diagnosis (months)	Co-morbidities (list)	Mental health diagnoses (list)	Accessing mental health support	Smoking	Alcohol	Recreational drugs	Accessing Drug/alcohol support	Accessing Peer support	Months since last contacted clinic	Last CD4 count	Last HIV viral load	Was on ART?	Attended a clinic appointment	Future appointment booked	Current ART script

## Sheet: Guidance
Variable	Guidance notes
RE-ENGAGERS
Age when re-engaged	Whole years eg 22
Gender Identity	Drop down list
Sexual orientation	Drop down list
Index of multiple deprivation (IMD) decile	Put participant's full post code into website https://imd-by-postcode.opendatacommunities.org/imd/2019
	Download custom deprivation data for that postcode
	Index of Multiple Deprivation Decile is column 6
	eg. Postcode E1 4BB is IMD Decile 4.
Migration status	Drop down list
Time since diagnosis	Whole months eg 24
Co-morbidities	List current diagnoses apart from HIV
	eg. hypertension, diabetes, chronic HBV
Mental health diagnoses	List current diagnoses
	eg. depression, anxiety
Accessing mental health support	Drop down list
Smoking status	Drop down list
Alcohol	Drop down list
	Drinks in moderation = less than 14 units /week
	Drinks excessively = more than 14 units/ week. Or, if documented in notes as drinks excessively even if number of units not given.
Recreational drugs	Drop down list
	Currently using - at time of re-engagement
	Not using - at time of re-engagement
Accessing Drug/alcohol support	Drop down list
Accessing Peer support	Drop down list
Date last contacted clinic	In months and years
	eg 08.2015 (August 2015)
Last CD4 count	Prior to dis-engagement
Last HIV viral load	Prior to dis-engagement
Previously taken ART?	Drop down list
Date of re-engagement	In months and years
	eg 03.2020 (March 2020)
Months since last clinic contact	Whole months eg 24
Method of re-engagement	Drop down list
Clinician appt	Drop down list. Duplicated at each time interval after re-engagement
ART script	Drop down list. Duplicated at each time interval after re-engagement
CD4 count	At re-engagement if taken. Duplicated at each time interval after re-engagement
HIV viral load	At re-engagement if taken. Duplicated at each time interval after re-engagement
DIS-ENGAGERS
Demographic variables used as above for re-engagers
Last contact with clinic before participant disengaged in between 1st March 2020-28 Feb 2021
Months since last contact	Whole months eg 24
Last CD4 count
Last HIV viral load
Was on ART?	Drop down list
Between dis-enagagement and 1st of March 2023:
Attended a clinic appointment	Drop down list
	This can be an appointment with any member of the HIV team, and can be virtual or in person
As of 1st March 2023:
Future appointment booked	Drop down list
Current ART script	Drop down list
